# Supplementary material for: Reliability and validity of the Forgotten Joint Score-12 for total ankle replacement and ankle arthrodesis
Source: PLoS One. 2023 Jun 14;18(6):e0286762. doi: 10.1371/journal.pone.0286762 (PMC10266669; doi:10.1371/journal.pone.0286762)
Supplement: S2 File — (XLSX) [file pone.0286762.s002.xlsx]

## Sheet: TAR
Patient number	FJS1	FJS2	Surgery
1	64.5833	90.9091	TAR
2	58.3333	68.75	TAR
3	52.2727	65.9091	TAR
4	75	77.0833	TAR
5	43.75	52.2727	TAR
6	31.8182	22.9167	TAR
7	83.3333	56.8182	TAR
8	84.0909	81.25	TAR
9	63.6364	70.4545	TAR
10	40.9091	40.9091	TAR
11	60.4167	56.25	TAR
12	18.1818	4.54545	TAR
13	81.25	70.8333	TAR
14	75	62.5	TAR
15	81.8182	100	TAR
16	80	77.5	TAR
17	38.6364	43.1818	TAR
18	95.8333	72.9167	TAR
19	40.9091	52.5	TAR
20	64.5833	54.5455	TAR
21	39.5833	56.25	TAR
22	65	60.4167	TAR
23	70.4545	47.7273	TAR
24	70.8333	50	TAR
25	72.7273	75	TAR
26	75	60.4167	TAR
27	88.6364	86.3636	TAR
28	41.6667	43.75	TAR
29	70.8333	62.5	TAR
30	50	50	TAR
31	77.2727	77.2727	TAR
32	68.75	83.3333	TAR
33	68.1818	85.4167	TAR
34	52.0833	52.0833	TAR
35	62.5	25	TAR
36	47.7273	61.3636	TAR
37	75	70.8333	TAR
38	45.4545	20.4545	TAR
39	68.75	50	TAR
40	25	29.1667	TAR
41	89.5833	66.6667	TAR
42	87.5	90.9091	TAR
43	90	100	TAR
44	66.6667	79.1667	TAR
45	47.7273	47.7273	TAR
46	90.9091	87.5	TAR
47	56.25	56.25	TAR
48	27.2727	39.5833	TAR
49	100	81.8182	TAR
50	60.4167	50	TAR

## Sheet: AA
Patient number	FJS1	FJS2	Surgery
1	12.5	10.4167	AA
2	20.8333	22.9167	AA
3	77.0833	79.1667	AA
4	52.2727	68.1818	AA
5	27.0833	10.4167	AA
6	22.9167	20.4545	AA
7	43.75	50	AA
8	43.75	45.8333	AA
9	27.0833	27.2727	AA
10	56.25	66.6667	AA
11	47.9167	47.9167	AA
12	52.0833	52.0833	AA
13	25	27.2727	AA
14	47.9167	50	AA
15	80	97.9167	AA
16	45.8333	39.5833	AA
17	25	25	AA
18	47.9167	43.1818	AA
19	60.4167	43.75	AA
20	72.9167	52.0833	AA
21	100	100	AA
22	33.3333	35.4167	AA
23	54.1667	56.25	AA
24	8.33333	10.4167	AA
25	64.5833	43.1818	AA
26	43.75	45.8333	AA
27	87.5	85.4167	AA
28	86.3636	86.3636	AA
29	61.3636	61.3636	AA
30	93.75	100	AA
31	22.9167	22.9167	AA
32	75	72.9167	AA
33	2.08333	2.08333	AA
34	81.25	100	AA
35	91.6667	91.6667	AA
36	68.75	68.75	AA
37	81.25	81.25	AA
38	56.25	68.75	AA
39	79.1667	79.1667	AA
40	91.6667	95.8333	AA
41	45.8333	27.0833	AA
42	60	57.5	AA
43	58.3333	60.4167	AA
44	100	100	AA
45	65.9091	64.5833	AA
46	56.25	60.4167	AA
47	35.4167	35.4167	AA
48	62.5	62.5	AA
49	79.1667	79.1667	AA
50	81.25	87.5	AA
51	68.75	47.7273	AA
52	87.5	47.9167	AA
53	61.3636	70.4545	AA
54	8.33333	12.5	AA
55	58.3333	58.3333	AA
56	66.6667	58.3333	AA
57	20.8333	36.3636	AA
58	97.9167	95.8333	AA
59	77.0833	79.1667	AA
60	66.6667	65.9091	AA
61	95.4545	81.25	AA
62	93.75	95.8333	AA
63	83.3333	91.6667	AA
64	22.5	31.25	AA
65	62.5	50	AA
